# Supplementary material for: Sizes of actin networks sharing a common environment are determined by the relative rates of assembly
Source: PLoS Biol. 2019 Jun 10;17(6):e3000317. doi: 10.1371/journal.pbio.3000317 (PMC6586355; doi:10.1371/journal.pbio.3000317)
Supplement: S1 Data — (XLSX) [file pbio.3000317.s001.xlsx]

## Sheet: Fig.2C&D&G
Actin assembly rates
WASp beads	0 nM	125 nM	250 nM	375 nM	500 nM
	0	1411.12	18593	22003.6	19870.7
	0	1924.44	31127.1	25124.8	31363.2
	0	1253.92	20883.8	18153	23071.2
	0	1551.44	28621.2	22838.4	24839.4
	0	2281.16	17773.8	23989.8	30077.1
	0	5027	17916.2	15922.7	24440.9
	0	902.52	15885.1	26885.1	23984
	0	934.44	15841.1	22678.7	27217.8
	0	1429.64		34771.1	25286.5
		1010.52		25903.1
		1256.76
		3838.72
Mean	0	1901.81	20830.2	23827	25572.3
SD	0	1272.58	5842.12	5114.68	3530.59
Normalized	0 nM	125 nM	250 nM	375 nM	500 nM
Mean	0	0.0743697	0.814559	0.931751	1
SD	0	0.0497638	0.228455	0.200008	0.138063
Formin beads	0 nM	125 nM	250 nM	375 nM	500 nM
	23225.7	48010.1	27319.2	25209.7	34979.5
	19583.9	40592.8	30890.3	33650.6	38739.8
	21632.4	20583.2	40550.2	26944.5	35105.4
	20218.3	36061.6	22051.7	29512.3	33326.5
	7708.56	34330.6	24575.5	34451.3	29910.9
	36488.2	35122.1	21126.4	33597.1	17459.9
	30408.5	35509.8	36464.6	35521.3	30038.1
	30579	35521.7	30384.8	36194	30209.6
	36465.2	29330	27962.3	30550.2	29649.3
	23145.7	28822.3	31536.7	26148.3	19188.2
		29385.1
Mean	24945.5	33933.6	29286.2	31177.9	29860.7
SD	8774.32	7069.94	6091.75	4064.97	6769.54
Normalized	0 nM	125 nM	250 nM	375 nM	500 nM
Mean	0.735129	1	0.863044	0.918793	0.879975
SD	0.258573	0.208346	0.17952	0.119792	0.199494
in vitro index	0 nM	125 nM	250 nM	375 nM	500 nM
	-1	-0.861557	-0.0289013	0.0070022	0.0638437

## Sheet: Fig.2F&H
Strain	Patches	Cables	Indexes				Patches	Cables	Indexes
DMSO	16	11	-0.176492		DMSO	Mean	14.9231	9.46154	-0.139465
DMSO	10	11	-0.391323			SD	4.40964	2.15535	0.194111
DMSO	16	11	-0.176492		CK-666	Mean	5.92308	13.0192	-0.634148
DMSO	16	12	-0.218295			SD	3.65602	3.46688	0.235022
DMSO	12	9	-0.218295		WT-25°C	Mean	15.1552	7.2931	0.00218762
DMSO	13	14	-0.382308			SD	5.39591	2.34714	0.241718
DMSO	14	7	-0.0191304		WT-37°C	Mean	19.8	8.78182	0.0414638
DMSO	23	10	0.0507047			SD	5.31385	2.32292	0.178016
DMSO	22	8	0.139185		bni-bnr 37°C	Mean	40.6	0	1
DMSO	14	10	-0.194943			SD	9.70796	0	0
DMSO	12	9	-0.218295
DMSO	23	8	0.160909
DMSO	15	8	-0.0513568
DMSO	17	7	0.0777878
DMSO	14	8	-0.0856878
DMSO	15	15	-0.35023
DMSO	9	10	-0.39557
DMSO	15	12	-0.248801
DMSO	11	12	-0.387803
DMSO	13	10	-0.230317
DMSO	15	7	0.0153625
DMSO	11	9	-0.259312
DMSO	14	8	-0.0856878
DMSO	15	9	-0.109848
DMSO	12	9	-0.218295
DMSO	17	10	-0.100056
DMSO	12	9	-0.218295
DMSO	10	10	-0.35023
DMSO	24	11	0.0243681
DMSO	12	4	0.181564
DMSO	21	6	0.254927
DMSO	23	7	0.225161
DMSO	9	12	-0.469592
DMSO	21	11	-0.0423674
DMSO	16	7	0.0475969
DMSO	11	10	-0.307744
DMSO	15	12	-0.248801
DMSO	13	11	-0.274921
DMSO	26	6	0.35177
DMSO	15	6	0.0921766
DMSO	13	9	-0.179866
DMSO	15	9	-0.109848
DMSO	10	8	-0.248801
DMSO	23	13	-0.0802609
DMSO	12	9	-0.218295
DMSO	11	9	-0.259312
DMSO	17	11	-0.146975
DMSO	6	9	-0.514212
DMSO	17	11	-0.146975
DMSO	10	11	-0.391323
DMSO	14	10	-0.194943
DMSO	16	7	0.0475969
CK-666	8	12	-0.514212
CK-666	4	13	-0.742054
CK-666	4	12	-0.723529
CK-666	9	7	-0.235542
CK-666	3	11	-0.767965
CK-666	3	10	-0.747689
CK-666	7	7	-0.35023
CK-666	12	8	-0.161546
CK-666	3	12	-0.785225
CK-666	7	11	-0.531116
CK-666	5	16	-0.73855
CK-666	6	17	-0.709628
CK-666	16	10	-0.129965
CK-666	3	10	-0.747689
CK-666	8	13	-0.543042
CK-666	14	11	-0.240331
CK-666	8	14	-0.568642
CK-666	16	4	0.316219
CK-666	10	15	-0.514212
CK-666	6	13	-0.63652
CK-666	4	12	-0.723529
CK-666	8	10	-0.444061
CK-666	4	13	-0.742054
CK-666	4	12	-0.723529
CK-666	7	11	-0.531116
CK-666	9	12	-0.469592
CK-666	7	12	-0.561626
CK-666	2	8	-0.785225
CK-666	7	14	-0.612105
CK-666	15	14	-0.319608
CK-666	4	14	-0.758251
CK-666	8	22	-0.702139
CK-666	6	11	-0.584173
CK-666	4	18	-0.806783
CK-666	4	11	-0.702139
CK-666	5	17	-0.752023
CK-666	6	14	-0.658044
CK-666	3	14	-0.813039
CK-666	6	15	-0.677161
CK-666	7	14	-0.612105
CK-666	4	16	-0.785225
CK-666	2	12	-0.851501
CK-666	5	21	-0.794401
CK-666	5	14	-0.706678
CK-666	0	21	-1
CK-666	5	18	-0.764175
CK-666	1	13	-0.928608
CK-666	4	16	-0.785225
CK-666	3	13	-0.800095
CK-666	4	13	-0.742054
CK-666	0	15	-1
CK-666	3	11	-0.767965
WT-25°C	13	5	0.111583
WT-25°C	15	6	0.0921766
WT-25°C	12	1	0.704786
WT-25°C	28	4	0.542188
WT-25°C	9	8	-0.297537
WT-25°C	18	6	0.181564
WT-25°C	11	7	-0.138812
WT-25°C	13	9	-0.179866
WT-25°C	15	8	-0.0513568
WT-25°C	23	5	0.377655
WT-25°C	14	11	-0.240331
WT-25°C	10	9	-0.303188
WT-25°C	14	6	0.0578778
WT-25°C	12	9	-0.218295
WT-25°C	9	8	-0.297537
WT-25°C	21	9	0.0578778
WT-25°C	13	8	-0.122337
WT-25°C	21	8	0.116305
WT-25°C	9	10	-0.39557
WT-25°C	14	9	-0.143787
WT-25°C	17	8	0.0111791
WT-25°C	8	8	-0.35023
WT-25°C	16	7	0.0475969
WT-25°C	11	9	-0.259312
WT-25°C	16	7	0.0475969
WT-25°C	35	8	0.355955
WT-25°C	14	8	-0.0856878
WT-25°C	15	6	0.0921766
WT-25°C	9	5	-0.0716898
WT-25°C	17	7	0.0777878
WT-25°C	14	4	0.254927
WT-25°C	15	1	0.756645
WT-25°C	17	5	0.241326
WT-25°C	33	8	0.329999
WT-25°C	16	7	0.0475969
WT-25°C	18	6	0.181564
WT-25°C	16	7	0.0475969
WT-25°C	14	8	-0.0856878
WT-25°C	13	7	-0.0561277
WT-25°C	10	7	-0.185207
WT-25°C	21	8	0.116305
WT-25°C	11	7	-0.138812
WT-25°C	19	10	-0.0447495
WT-25°C	17	6	0.153791
WT-25°C	20	8	0.0921766
WT-25°C	11	9	-0.259312
WT-25°C	12	8	-0.161546
WT-25°C	18	7	0.106123
WT-25°C	17	8	0.0111791
WT-25°C	14	9	-0.143787
WT-25°C	14	7	-0.0191304
WT-25°C	12	9	-0.218295
WT-25°C	11	7	-0.138812
WT-25°C	16	9	-0.0778663
WT-25°C	9	7	-0.235542
WT-25°C	7	4	-0.0856878
WT-25°C	13	4	0.219967
WT-25°C	19	17	-0.300522
WT-37°C	24	6	0.316219
WT-37°C	18	8	0.0397378
WT-37°C	25	9	0.144109
WT-37°C	20	4	0.412826
WT-37°C	19	4	0.391327
WT-37°C	17	7	0.0777878
WT-37°C	34	8	0.343233
WT-37°C	20	6	0.231979
WT-37°C	18	7	0.106123
WT-37°C	18	8	0.0397378
WT-37°C	20	9	0.0335349
WT-37°C	21	7	0.181564
WT-37°C	18	4	0.368194
WT-37°C	18	9	-0.0191304
WT-37°C	15	9	-0.109848
WT-37°C	15	8	-0.0513568
WT-37°C	14	9	-0.143787
WT-37°C	15	8	-0.0513568
WT-37°C	21	8	0.116305
WT-37°C	21	10	0.00526226
WT-37°C	20	10	-0.0191304
WT-37°C	20	11	-0.0666887
WT-37°C	20	10	-0.0191304
WT-37°C	15	9	-0.109848
WT-37°C	18	6	0.181564
WT-37°C	18	9	-0.0191304
WT-37°C	32	14	0.0475969
WT-37°C	19	6	0.207573
WT-37°C	15	5	0.181564
WT-37°C	35	9	0.303487
WT-37°C	28	6	0.383807
WT-37°C	32	13	0.084485
WT-37°C	19	11	-0.0921721
WT-37°C	14	8	-0.0856878
WT-37°C	28	10	0.148008
WT-37°C	15	13	-0.285955
WT-37°C	24	10	0.0719037
WT-37°C	18	8	0.0397378
WT-37°C	15	8	-0.0513568
WT-37°C	11	7	-0.138812
WT-37°C	20	14	-0.185207
WT-37°C	11	11	-0.35023
WT-37°C	20	8	0.0921766
WT-37°C	20	11	-0.0666887
WT-37°C	19	9	0.00790068
WT-37°C	18	10	-0.0716898
WT-37°C	25	8	0.201227
WT-37°C	13	11	-0.274921
WT-37°C	25	9	0.144109
WT-37°C	20	10	-0.0191304
WT-37°C	12	9	-0.218295
WT-37°C	20	10	-0.0191304
WT-37°C	18	11	-0.118903
WT-37°C	19	13	-0.174168
WT-37°C	22	8	0.139185
bni-bnr 37°C	34	0	1
bni-bnr 37°C	39	0	1
bni-bnr 37°C	44	0	1
bni-bnr 37°C	42	0	1
bni-bnr 37°C	39	0	1
bni-bnr 37°C	59	0	1
bni-bnr 37°C	48	0	1
bni-bnr 37°C	40	0	1
bni-bnr 37°C	37	0	1
bni-bnr 37°C	48	0	1
bni-bnr 37°C	47	0	1
bni-bnr 37°C	30	0	1
bni-bnr 37°C	41	0	1
bni-bnr 37°C	39	0	1
bni-bnr 37°C	37	0	1
bni-bnr 37°C	27	0	1
bni-bnr 37°C	55	0	1
bni-bnr 37°C	53	0	1
bni-bnr 37°C	39	0	1
bni-bnr 37°C	46	0	1
bni-bnr 37°C	32	0	1
bni-bnr 37°C	53	0	1
bni-bnr 37°C	44	0	1
bni-bnr 37°C	48	0	1
bni-bnr 37°C	50	0	1
bni-bnr 37°C	25	0	1
bni-bnr 37°C	59	0	1
bni-bnr 37°C	53	0	1
bni-bnr 37°C	34	0	1
bni-bnr 37°C	23	0	1
bni-bnr 37°C	47	0	1
bni-bnr 37°C	31	0	1
bni-bnr 37°C	27	0	1
bni-bnr 37°C	35	0	1
bni-bnr 37°C	37	0	1
bni-bnr 37°C	46	0	1
bni-bnr 37°C	32	0	1
bni-bnr 37°C	36	0	1
bni-bnr 37°C	25	0	1
bni-bnr 37°C	32	0	1
bni-bnr 37°C	38	0	1
bni-bnr 37°C	46	0	1
bni-bnr 37°C	48	0	1
bni-bnr 37°C	29	0	1
bni-bnr 37°C	52	0	1
bni-bnr 37°C	38	0	1
bni-bnr 37°C	40	0	1
bni-bnr 37°C	41	0	1
bni-bnr 37°C	50	0	1
bni-bnr 37°C	21	0	1
bni-bnr 37°C	56	0	1
bni-bnr 37°C	35	0	1
bni-bnr 37°C	39	0	1
bni-bnr 37°C	58	0	1
bni-bnr 37°C	29	0	1

## Sheet: Fig.3C&D&E
Actin assembly rates
WASp beads	0 µM	1 µM	5 µM	15 µM	30 µM	60 µM
	41005.3	16960.4	45153.4	63729.4	48775.2	3732.56
	21522.9	37272.3	40524.7	40406.2	28291	2178.2
	18816.6	23475.7	45110.8	65734.7	39477.7	3575
	23333.3	27398	35709.8	57597.5	43191	3582.04
	34962.4	35326	43927.9	32598.8	32134.6	5223.28
	34900.2	22157.2	41125.9	71426.8	45032.9	2260.6
	19307.8	45202.9	37698.6	57044.8	34193	8382.24
mean	27692.6	29684.6	41321.6	55505.5	38727.9	4133.42
sd	9020.21	9937.83	3677.08	14054.7	7462.68	2134.91
Normalized	0 µM	1 µM	5 µM	15 µM	30 µM	60 µM
Mean	0.498917	0.534806	0.74446	1	0.697732	0.0744687
SD	0.16251	0.179042	0.0662471	0.253214	0.134449	0.0384631
Formin beads	0 µM	1 µM	5 µM	15 µM	30 µM	60 µM
	319.24	1546.24	4451.8	5756.16	14236.8	5121.96
	137.28	407.72	4470.64	10323.8	14083.7	6344.76
	242.4	148	3887.8	3115.96	12862.4	8670.4
	161.36	292.16	3302.12	12447	10380.5	7226.96
	114.72	1594.4	3310.28	9461.08	8399.36	6660.96
	157.24	1199.32	6760.36	7370.88	11734.1	2939.08
mean	188.707	864.64	4363.83	8079.15	11949.5	6160.69
sd	77.1734	657.149	1282.68	3363.25	2268.54	1958.44
Normalized	0 µM	1 µM	5 µM	15 µM	30 µM	60 µM
Mean	0.015792	0.072358	0.36519	0.676109	1	0.515561
SD	0.0064583	0.0549939	0.107342	0.281456	0.189844	0.163893
in vitro index	0 µM	1 µM	5 µM	15 µM	30 µM	60 µM
	0.938637	0.761653	0.341792	0.19324	-0.178042	-0.747577

## Sheet: Fig.3G&H
Strain	Patches	Cables	Indexes				Patches	Cables	Indexes
WT-25°C	13	5	0.111583		WT-25°C	Mean	15.1552	7.2931	0.00218762
WT-25°C	15	6	0.0921766			SD	5.39591	2.34714	0.241718
WT-25°C	12	1	0.704786		pfy1∆	Mean	61.0333	0.516667	0.963986
WT-25°C	28	4	0.542188			SD	19.2442	0.911167	0.0586657
WT-25°C	9	8	-0.297537		Pfy1 OE	Mean	11.66	11.88	-0.365014
WT-25°C	18	6	0.181564			SD	4.09883	2.19126	0.168895
WT-25°C	11	7	-0.138812
WT-25°C	13	9	-0.179866
WT-25°C	15	8	-0.0513568
WT-25°C	23	5	0.377655
WT-25°C	14	11	-0.240331
WT-25°C	10	9	-0.303188
WT-25°C	14	6	0.0578778
WT-25°C	12	9	-0.218295
WT-25°C	9	8	-0.297537
WT-25°C	21	9	0.0578778
WT-25°C	13	8	-0.122337
WT-25°C	21	8	0.116305
WT-25°C	9	10	-0.39557
WT-25°C	14	9	-0.143787
WT-25°C	17	8	0.0111791
WT-25°C	8	8	-0.35023
WT-25°C	16	7	0.0475969
WT-25°C	11	9	-0.259312
WT-25°C	16	7	0.0475969
WT-25°C	35	8	0.355955
WT-25°C	14	8	-0.0856878
WT-25°C	15	6	0.0921766
WT-25°C	9	5	-0.0716898
WT-25°C	17	7	0.0777878
WT-25°C	14	4	0.254927
WT-25°C	15	1	0.756645
WT-25°C	17	5	0.241326
WT-25°C	33	8	0.329999
WT-25°C	16	7	0.0475969
WT-25°C	18	6	0.181564
WT-25°C	16	7	0.0475969
WT-25°C	14	8	-0.0856878
WT-25°C	13	7	-0.0561277
WT-25°C	10	7	-0.185207
WT-25°C	21	8	0.116305
WT-25°C	11	7	-0.138812
WT-25°C	19	10	-0.0447495
WT-25°C	17	6	0.153791
WT-25°C	20	8	0.0921766
WT-25°C	11	9	-0.259312
WT-25°C	12	8	-0.161546
WT-25°C	18	7	0.106123
WT-25°C	17	8	0.0111791
WT-25°C	14	9	-0.143787
WT-25°C	14	7	-0.0191304
WT-25°C	12	9	-0.218295
WT-25°C	11	7	-0.138812
WT-25°C	16	9	-0.0778663
WT-25°C	9	7	-0.235542
WT-25°C	7	4	-0.0856878
WT-25°C	13	4	0.219967
WT-25°C	19	17	-0.300522
pfy1∆	102	0	1
pfy1∆	50	0	1
pfy1∆	53	0	1
pfy1∆	39	0	1
pfy1∆	49	2	0.843629
pfy1∆	35	0	1
pfy1∆	51	0	1
pfy1∆	70	0	1
pfy1∆	43	0	1
pfy1∆	37	0	1
pfy1∆	87	0	1
pfy1∆	115	0	1
pfy1∆	59	0	1
pfy1∆	78	0	1
pfy1∆	49	0	1
pfy1∆	84	3	0.861825
pfy1∆	86	0	1
pfy1∆	87	0	1
pfy1∆	67	2	0.883185
pfy1∆	56	1	0.928441
pfy1∆	54	1	0.925888
pfy1∆	59	1	0.931955
pfy1∆	39	1	0.898826
pfy1∆	44	1	0.909805
pfy1∆	65	0	1
pfy1∆	47	1	0.915318
pfy1∆	39	0	1
pfy1∆	49	1	0.918634
pfy1∆	58	0	1
pfy1∆	38	1	0.896302
pfy1∆	66	0	1
pfy1∆	49	0	1
pfy1∆	49	0	1
pfy1∆	57	0	1
pfy1∆	46	1	0.913557
pfy1∆	70	0	1
pfy1∆	60	4	0.756645
pfy1∆	49	0	1
pfy1∆	53	0	1
pfy1∆	62	0	1
pfy1∆	72	0	1
pfy1∆	51	3	0.782156
pfy1∆	66	0	1
pfy1∆	61	0	1
pfy1∆	65	0	1
pfy1∆	37	0	1
pfy1∆	108	0	1
pfy1∆	62	0	1
pfy1∆	67	1	0.939836
pfy1∆	73	0	1
pfy1∆	56	1	0.928441
pfy1∆	48	0	1
pfy1∆	57	0	1
pfy1∆	58	0	1
pfy1∆	83	0	1
pfy1∆	124	0	1
pfy1∆	44	1	0.909805
pfy1∆	77	3	0.850204
pfy1∆	53	1	0.924543
pfy1∆	50	1	0.920196
Pfy1 OE	6	14	-0.658044
Pfy1 OE	7	10	-0.496043
Pfy1 OE	9	12	-0.469592
Pfy1 OE	15	10	-0.161546
Pfy1 OE	5	13	-0.687638
Pfy1 OE	16	14	-0.290343
Pfy1 OE	9	13	-0.500197
Pfy1 OE	17	14	-0.262348
Pfy1 OE	12	14	-0.415948
Pfy1 OE	14	9	-0.143787
Pfy1 OE	22	13	-0.102301
Pfy1 OE	12	10	-0.267849
Pfy1 OE	15	12	-0.248801
Pfy1 OE	9	11	-0.434996
Pfy1 OE	9	8	-0.297537
Pfy1 OE	16	12	-0.218295
Pfy1 OE	9	8	-0.297537
Pfy1 OE	14	13	-0.317309
Pfy1 OE	9	15	-0.551907
Pfy1 OE	8	14	-0.568642
Pfy1 OE	9	11	-0.434996
Pfy1 OE	10	15	-0.514212
Pfy1 OE	8	13	-0.543042
Pfy1 OE	13	16	-0.437816
Pfy1 OE	12	14	-0.415948
Pfy1 OE	16	9	-0.0778663
Pfy1 OE	8	13	-0.543042
Pfy1 OE	11	11	-0.35023
Pfy1 OE	22	13	-0.102301
Pfy1 OE	11	12	-0.387803
Pfy1 OE	17	12	-0.189244
Pfy1 OE	12	9	-0.218295
Pfy1 OE	7	13	-0.588407
Pfy1 OE	14	9	-0.143787
Pfy1 OE	9	12	-0.469592
Pfy1 OE	11	11	-0.35023
Pfy1 OE	16	7	0.0475969
Pfy1 OE	18	18	-0.35023
Pfy1 OE	11	11	-0.35023
Pfy1 OE	8	11	-0.481499
Pfy1 OE	18	10	-0.0716898
Pfy1 OE	11	12	-0.387803
Pfy1 OE	10	13	-0.459667
Pfy1 OE	10	12	-0.427527
Pfy1 OE	6	10	-0.551907
Pfy1 OE	9	10	-0.39557
Pfy1 OE	11	10	-0.307744
Pfy1 OE	5	11	-0.641039
Pfy1 OE	17	13	-0.227522
Pfy1 OE	10	14	-0.488389

## Sheet: Fig.4C&D&E
Actin assembly rates
WASp beads	0 µM	0,1 µM	0,4 µM	1 µM	5 µM	8 µM	15 µM
	8493.8	21600.8	27649.2	59986.6	27300.2	428.48	8177.04
	6510.92	6840.28	41952.5	51122.7	26109.4	18394.7	9910.6
	8754.88	5444.4	42542.2	52147.5	40735.5	13686.2	9711.12
	8178.04	4759.72	30300.7	47925.8	29046.5	16050.8	9896.68
	7243.08	22594.8	37824.8	40538.3	26906.6	16190.9	10402.2
	4552.68	21771.9	28942.2	57793.8	21310	6148.52	9782.16
mean	7288.9	13835.3	34868.6	51585.8	28568	11816.6	9646.63
sd	1580.23	8963.52	6721.8	7001.22	6501.81	7009.23	759.638
Normalized	0 µM	0,1 µM	0,4 µM	1 µM	5 µM	8 µM	15 µM
Mean	0.141297	0.2682	0.675935	1	0.553797	0.229067	0.187002
SD	0.0306331	0.173759	0.130303	0.13572	0.126039	0.135875	0.0147257
Formin beads	0 µM	0,1 µM	0,4 µM	1 µM	5 µM	8 µM	15 µM
	62.52	1918.32	28420.3	35464.8	12264.7	2527	5514.96
	0	1646.84	20833.1	23012.2	8725.72	2028.24	5920.32
	0	1181.32	15351.4	19865.5	16603.1	6009.96	6506
	35.28	119.32	21648	29307.3	10925.1	8723.64	5538.44
	15.2	723.72	10885.7	31038.5	21421.8	3116.2	5154.48
	172.92	3428.36	27483.7	37028.6	6549.88	2539.36	5425.8
mean	47.6533	1502.98	20770.4	29286.2	12748.4	4157.4	5676.67
sd	65.8191	1142.41	6803.48	6772.07	5445.15	2652.4	474.98
Normalized	0 µM	0,1 µM	0,4 µM	1 µM	5 µM	8 µM	15 µM
Mean	0.00162716	0.0513205	0.709222	1	0.435304	0.141958	0.193834
SD	0.00224745	0.0390086	0.23231	0.231238	0.185929	0.0905685	0.0162186
in vitro index	0 µM	0,1 µM	0,4 µM	1 µM	5 µM	8 µM	15 µM
	0.97723	0.678765	-0.0240312	0	0.119798	0.23478	-0.0179418

## Sheet: Fig.4G&H
Strain	Patches	Cables	Indexes				Patches	Cables	Indexes
WT-25°C	13	5	0.111583		WT-25°C	Mean	15.1552	7.2931	0.00218762
WT-25°C	15	6	0.0921766			SD	5.39591	2.34714	0.241718
WT-25°C	12	1	0.704786		cap1∆	Mean	23.2833	2.05	0.712963
WT-25°C	28	4	0.542188			SD	10.0559	2.11071	0.278691
WT-25°C	9	8	-0.297537		cap2∆	Mean	25.08	3	0.612953
WT-25°C	18	6	0.181564			SD	7.38128	2.41593	0.297172
WT-25°C	11	7	-0.138812		CP OE	Mean	16.76	8.88	-0.0532876
WT-25°C	13	9	-0.179866			SD	4.1726	1.67381	0.10024
WT-25°C	15	8	-0.0513568
WT-25°C	23	5	0.377655
WT-25°C	14	11	-0.240331
WT-25°C	10	9	-0.303188
WT-25°C	14	6	0.0578778
WT-25°C	12	9	-0.218295
WT-25°C	9	8	-0.297537
WT-25°C	21	9	0.0578778
WT-25°C	13	8	-0.122337
WT-25°C	21	8	0.116305
WT-25°C	9	10	-0.39557
WT-25°C	14	9	-0.143787
WT-25°C	17	8	0.0111791
WT-25°C	8	8	-0.35023
WT-25°C	16	7	0.0475969
WT-25°C	11	9	-0.259312
WT-25°C	16	7	0.0475969
WT-25°C	35	8	0.355955
WT-25°C	14	8	-0.0856878
WT-25°C	15	6	0.0921766
WT-25°C	9	5	-0.0716898
WT-25°C	17	7	0.0777878
WT-25°C	14	4	0.254927
WT-25°C	15	1	0.756645
WT-25°C	17	5	0.241326
WT-25°C	33	8	0.329999
WT-25°C	16	7	0.0475969
WT-25°C	18	6	0.181564
WT-25°C	16	7	0.0475969
WT-25°C	14	8	-0.0856878
WT-25°C	13	7	-0.0561277
WT-25°C	10	7	-0.185207
WT-25°C	21	8	0.116305
WT-25°C	11	7	-0.138812
WT-25°C	19	10	-0.0447495
WT-25°C	17	6	0.153791
WT-25°C	20	8	0.0921766
WT-25°C	11	9	-0.259312
WT-25°C	12	8	-0.161546
WT-25°C	18	7	0.106123
WT-25°C	17	8	0.0111791
WT-25°C	14	9	-0.143787
WT-25°C	14	7	-0.0191304
WT-25°C	12	9	-0.218295
WT-25°C	11	7	-0.138812
WT-25°C	16	9	-0.0778663
WT-25°C	9	7	-0.235542
WT-25°C	7	4	-0.0856878
WT-25°C	13	4	0.219967
WT-25°C	19	17	-0.300522
cap1∆	33	6	0.451568
cap1∆	20	1	0.811757
cap1∆	23	2	0.693915
cap1∆	41	6	0.533625
cap1∆	22	7	0.203959
cap1∆	32	2	0.770106
cap1∆	29	4	0.554457
cap1∆	26	2	0.724365
cap1∆	58	0	1
cap1∆	28	0	1
cap1∆	32	3	0.673901
cap1∆	32	5	0.509788
cap1∆	28	2	0.741509
cap1∆	38	1	0.896302
cap1∆	16	0	1
cap1∆	24	2	0.704786
cap1∆	64	0	1
cap1∆	20	0	1
cap1∆	21	0	1
cap1∆	19	4	0.391327
cap1∆	14	3	0.383807
cap1∆	24	2	0.704786
cap1∆	12	0	1
cap1∆	14	2	0.542188
cap1∆	15	0	1
cap1∆	26	4	0.515502
cap1∆	12	2	0.485514
cap1∆	15	0	1
cap1∆	21	1	0.819914
cap1∆	11	0	1
cap1∆	15	0	1
cap1∆	25	5	0.412826
cap1∆	15	6	0.0921766
cap1∆	17	0	1
cap1∆	21	0	1
cap1∆	15	0	1
cap1∆	25	1	0.846517
cap1∆	27	0	1
cap1∆	25	3	0.600817
cap1∆	20	4	0.412826
cap1∆	30	0	1
cap1∆	26	1	0.851983
cap1∆	30	2	0.756645
cap1∆	28	1	0.861825
cap1∆	22	3	0.558402
cap1∆	12	3	0.316219
cap1∆	23	3	0.573508
cap1∆	19	7	0.13277
cap1∆	13	6	0.0208855
cap1∆	18	0	1
cap1∆	6	0	1
cap1∆	21	3	0.542188
cap1∆	22	2	0.682213
cap1∆	17	6	0.153791
cap1∆	11	1	0.682213
cap1∆	31	0	1
cap1∆	25	0	1
cap1∆	25	3	0.600817
cap1∆	28	0	1
cap1∆	15	2	0.566087
cap2∆	28	1	0.861825
cap2∆	24	1	0.840631
cap2∆	39	0	1
cap2∆	28	0	1
cap2∆	41	1	0.903523
cap2∆	15	7	0.0153625
cap2∆	26	5	0.428961
cap2∆	26	0	1
cap2∆	22	6	0.276543
cap2∆	18	0	1
cap2∆	25	6	0.334469
cap2∆	29	3	0.646135
cap2∆	16	5	0.212577
cap2∆	24	0	1
cap2∆	15	5	0.181564
cap2∆	19	5	0.292954
cap2∆	34	3	0.690111
cap2∆	29	5	0.472452
cap2∆	24	1	0.840631
cap2∆	20	0	1
cap2∆	21	4	0.432857
cap2∆	19	3	0.505902
cap2∆	17	2	0.607107
cap2∆	32	6	0.439234
cap2∆	27	4	0.529223
cap2∆	27	2	0.733212
cap2∆	20	4	0.412826
cap2∆	27	9	0.181564
cap2∆	36	2	0.793006
cap2∆	51	0	1
cap2∆	26	4	0.515502
cap2∆	23	1	0.834276
cap2∆	25	2	0.714911
cap2∆	41	4	0.662879
cap2∆	18	3	0.485514
cap2∆	21	7	0.181564
cap2∆	32	0	1
cap2∆	23	0	1
cap2∆	28	4	0.542188
cap2∆	22	4	0.451568
cap2∆	28	3	0.635799
cap2∆	18	8	0.0397378
cap2∆	20	4	0.412826
cap2∆	18	6	0.181564
cap2∆	23	2	0.693915
cap2∆	21	0	1
cap2∆	24	1	0.840631
cap2∆	19	3	0.505902
cap2∆	16	4	0.316219
cap2∆	29	0	1
CP OE	20	9	0.0335349
CP OE	14	9	-0.143787
CP OE	16	12	-0.218295
CP OE	17	10	-0.100056
CP OE	18	10	-0.0716898
CP OE	22	10	0.0285146
CP OE	15	8	-0.0513568
CP OE	17	12	-0.189244
CP OE	26	12	0.0208855
CP OE	9	8	-0.297537
CP OE	15	10	-0.161546
CP OE	18	12	-0.161546
CP OE	14	8	-0.0856878
CP OE	14	8	-0.0856878
CP OE	20	9	0.0335349
CP OE	22	10	0.0285146
CP OE	15	10	-0.161546
CP OE	19	8	0.0666932
CP OE	19	8	0.0666932
CP OE	15	7	0.0153625
CP OE	11	7	-0.138812
CP OE	33	13	0.09974
CP OE	16	8	-0.0191304
CP OE	19	12	-0.135109
CP OE	15	9	-0.109848
CP OE	18	8	0.0397378
CP OE	20	10	-0.0191304
CP OE	13	7	-0.0561277
CP OE	16	7	0.0475969
CP OE	21	9	0.0578778
CP OE	22	11	-0.0191304
CP OE	14	8	-0.0856878
CP OE	17	8	0.0111791
CP OE	13	7	-0.0561277
CP OE	15	7	0.0153625
CP OE	13	6	0.0208855
CP OE	16	8	-0.0191304
CP OE	14	7	-0.0191304
CP OE	11	8	-0.203594
CP OE	10	8	-0.248801
CP OE	21	7	0.181564
CP OE	17	8	0.0111791
CP OE	17	9	-0.0476758
CP OE	15	9	-0.109848
CP OE	16	8	-0.0191304
CP OE	20	11	-0.0666887
CP OE	14	8	-0.0856878
CP OE	19	10	-0.0447495
CP OE	11	9	-0.259312
CP OE	16	7	0.0475969

## Sheet: Fig.5C&D&E
Actin assembly rates
WASp beads	0 µM	0,3 µM	1 µM	3 µM	5 µM	10 µM
	34886.5	84072.4	276.2	0	0	15.28
	32678.3	78980.7	1.68	0	0	16.68
	32751.9	43472.6	750.2	1.04	0	0
	33305	65345.6	169.24	277	0	12.28
	38637.4	50620.2	85.44	685.4	0	7.08
	46436.4	41510.3	38.16	246.64	0	19.48
mean	36449.2	60667	220.153	201.68	0	11.8
sd	5380.53	18268.3	277.735	269.55	0	7.16458
Normalized	0 µM	0,3 µM	1 µM	3 µM	5 µM	10 µM
Mean	0.600809	1	0.00362888	0.00332438	0	0.000194505
SD	0.0886895	0.301125	0.00457802	0.00444311	0	0.000118097
Formin beads	0 µM	0,3 µM	1 µM	3 µM	5 µM	10 µM
	15208.1	19605.8	70940.8	4975.6	1984.88	2485.64
	12517.4	34422.5	60388.2	23675.7	17387.2	1345.24
	14584.5	21898.6	54717.8	21217.6	7974.4	1809.28
	25690.7	39869.6	53670.9	21233	5049.4	653.2
	9036.88	44481.8	72477.8	15634.8	22808.4	484.6
	23435.3	15183.7	44463.2	14158.4	9582.6	1986.56
mean	16745.5	29243.7	59443.1	16815.8	10797.8	1460.75
sd	6466.88	11970.4	10798.5	6849.7	7846.45	783.16
Normalized	0 µM	0,3 µM	1 µM	3 µM	5 µM	10 µM
Mean	0.281706	0.49196	1	0.28289	0.181649	0.024574
SD	0.108791	0.201376	0.181661	0.115231	0.131999	0.0131749
in vitro index	0 µM	0,3 µM	1 µM	3 µM	5 µM	10 µM
	0.361583	0.340518	-0.992768	-0.97677	-1	-0.984294

## Sheet: Fig.5G&H
Strain	Patches	Cables	Indexes				Patches	Cables	Indexes
WT-25°C	13	5	0.111583		WT-25°C	Mean	15.1552	7.2931	0.00218762
WT-25°C	15	6	0.0921766			SD	5.39591	2.34714	0.241718
WT-25°C	12	1	0.704786		WT-37°C	Mean	19.8	8.78182	0.0414638
WT-25°C	28	4	0.542188			SD	5.31385	2.32292	0.178016
WT-25°C	9	8	-0.297537		cof1-22	Mean	36.6667	3.12963	0.685874
WT-25°C	18	6	0.181564			SD	10.861	2.03782	0.20443
WT-25°C	11	7	-0.138812		Cof1 OE	Mean	12.6182	11.0909	-0.301334
WT-25°C	13	9	-0.179866			SD	5.84836	3.63763	0.181392
WT-25°C	15	8	-0.0513568
WT-25°C	23	5	0.377655
WT-25°C	14	11	-0.240331
WT-25°C	10	9	-0.303188
WT-25°C	14	6	0.0578778
WT-25°C	12	9	-0.218295
WT-25°C	9	8	-0.297537
WT-25°C	21	9	0.0578778
WT-25°C	13	8	-0.122337
WT-25°C	21	8	0.116305
WT-25°C	9	10	-0.39557
WT-25°C	14	9	-0.143787
WT-25°C	17	8	0.0111791
WT-25°C	8	8	-0.35023
WT-25°C	16	7	0.0475969
WT-25°C	11	9	-0.259312
WT-25°C	16	7	0.0475969
WT-25°C	35	8	0.355955
WT-25°C	14	8	-0.0856878
WT-25°C	15	6	0.0921766
WT-25°C	9	5	-0.0716898
WT-25°C	17	7	0.0777878
WT-25°C	14	4	0.254927
WT-25°C	15	1	0.756645
WT-25°C	17	5	0.241326
WT-25°C	33	8	0.329999
WT-25°C	16	7	0.0475969
WT-25°C	18	6	0.181564
WT-25°C	16	7	0.0475969
WT-25°C	14	8	-0.0856878
WT-25°C	13	7	-0.0561277
WT-25°C	10	7	-0.185207
WT-25°C	21	8	0.116305
WT-25°C	11	7	-0.138812
WT-25°C	19	10	-0.0447495
WT-25°C	17	6	0.153791
WT-25°C	20	8	0.0921766
WT-25°C	11	9	-0.259312
WT-25°C	12	8	-0.161546
WT-25°C	18	7	0.106123
WT-25°C	17	8	0.0111791
WT-25°C	14	9	-0.143787
WT-25°C	14	7	-0.0191304
WT-25°C	12	9	-0.218295
WT-25°C	11	7	-0.138812
WT-25°C	16	9	-0.0778663
WT-25°C	9	7	-0.235542
WT-25°C	7	4	-0.0856878
WT-25°C	13	4	0.219967
WT-25°C	19	17	-0.300522
WT-37°C	24	6	0.316219
WT-37°C	18	8	0.0397378
WT-37°C	25	9	0.144109
WT-37°C	20	4	0.412826
WT-37°C	19	4	0.391327
WT-37°C	17	7	0.0777878
WT-37°C	34	8	0.343233
WT-37°C	20	6	0.231979
WT-37°C	18	7	0.106123
WT-37°C	18	8	0.0397378
WT-37°C	20	9	0.0335349
WT-37°C	21	7	0.181564
WT-37°C	18	4	0.368194
WT-37°C	18	9	-0.0191304
WT-37°C	15	9	-0.109848
WT-37°C	15	8	-0.0513568
WT-37°C	14	9	-0.143787
WT-37°C	15	8	-0.0513568
WT-37°C	21	8	0.116305
WT-37°C	21	10	0.00526226
WT-37°C	20	10	-0.0191304
WT-37°C	20	11	-0.0666887
WT-37°C	20	10	-0.0191304
WT-37°C	15	9	-0.109848
WT-37°C	18	6	0.181564
WT-37°C	18	9	-0.0191304
WT-37°C	32	14	0.0475969
WT-37°C	19	6	0.207573
WT-37°C	15	5	0.181564
WT-37°C	35	9	0.303487
WT-37°C	28	6	0.383807
WT-37°C	32	13	0.084485
WT-37°C	19	11	-0.0921721
WT-37°C	14	8	-0.0856878
WT-37°C	28	10	0.148008
WT-37°C	15	13	-0.285955
WT-37°C	24	10	0.0719037
WT-37°C	18	8	0.0397378
WT-37°C	15	8	-0.0513568
WT-37°C	11	7	-0.138812
WT-37°C	20	14	-0.185207
WT-37°C	11	11	-0.35023
WT-37°C	20	8	0.0921766
WT-37°C	20	11	-0.0666887
WT-37°C	19	9	0.00790068
WT-37°C	18	10	-0.0716898
WT-37°C	25	8	0.201227
WT-37°C	13	11	-0.274921
WT-37°C	25	9	0.144109
WT-37°C	20	10	-0.0191304
WT-37°C	12	9	-0.218295
WT-37°C	20	10	-0.0191304
WT-37°C	18	11	-0.118903
WT-37°C	19	13	-0.174168
WT-37°C	22	8	0.139185
cof1-22 37°C	45	6	0.566087
cof1-22 37°C	24	5	0.395752
cof1-22 37°C	74	4	0.798035
cof1-22 37°C	28	5	0.458711
cof1-22 37°C	59	0	1
cof1-22 37°C	37	3	0.711614
cof1-22 37°C	29	2	0.749305
cof1-22 37°C	23	4	0.469083
cof1-22 37°C	45	1	0.91172
cof1-22 37°C	59	0	1
cof1-22 37°C	44	0	1
cof1-22 37°C	35	0	1
cof1-22 37°C	34	6	0.46337
cof1-22 37°C	37	5	0.561509
cof1-22 37°C	29	4	0.554457
cof1-22 37°C	36	3	0.704786
cof1-22 37°C	35	5	0.542188
cof1-22 37°C	33	5	0.521085
cof1-22 37°C	29	4	0.554457
cof1-22 37°C	46	0	1
cof1-22 37°C	34	4	0.607107
cof1-22 37°C	38	3	0.718134
cof1-22 37°C	38	2	0.802826
cof1-22 37°C	38	4	0.641041
cof1-22 37°C	26	4	0.515502
cof1-22 37°C	45	0	1
cof1-22 37°C	31	3	0.665143
cof1-22 37°C	41	3	0.736036
cof1-22 37°C	21	5	0.338003
cof1-22 37°C	25	0	1
cof1-22 37°C	24	2	0.704786
cof1-22 37°C	27	2	0.733212
cof1-22 37°C	30	1	0.87044
cof1-22 37°C	20	4	0.412826
cof1-22 37°C	38	5	0.57057
cof1-22 37°C	47	5	0.637914
cof1-22 37°C	54	3	0.793006
cof1-22 37°C	40	0	1
cof1-22 37°C	42	4	0.66958
cof1-22 37°C	32	7	0.374981
cof1-22 37°C	50	0	1
cof1-22 37°C	23	6	0.296941
cof1-22 37°C	23	3	0.573508
cof1-22 37°C	34	4	0.607107
cof1-22 37°C	45	2	0.830905
cof1-22 37°C	35	4	0.616178
cof1-22 37°C	30	4	0.566087
cof1-22 37°C	51	1	0.9217
cof1-22 37°C	30	3	0.655901
cof1-22 37°C	34	8	0.343233
cof1-22 37°C	54	0	1
cof1-22 37°C	33	4	0.597597
cof1-22 37°C	31	4	0.577124
cof1-22 37°C	35	3	0.697626
Cof1 OE	27	14	-0.0372993
Cof1 OE	28	15	-0.0535778
Cof1 OE	31	15	-0.00273785
Cof1 OE	18	14	-0.235542
Cof1 OE	17	16	-0.323359
Cof1 OE	23	13	-0.0802609
Cof1 OE	16	11	-0.176492
Cof1 OE	17	12	-0.189244
Cof1 OE	14	12	-0.280874
Cof1 OE	19	15	-0.242578
Cof1 OE	18	11	-0.118903
Cof1 OE	15	11	-0.207568
Cof1 OE	9	12	-0.469592
Cof1 OE	6	9	-0.514212
Cof1 OE	16	10	-0.129965
Cof1 OE	10	8	-0.248801
Cof1 OE	10	9	-0.303188
Cof1 OE	11	8	-0.203594
Cof1 OE	8	9	-0.400797
Cof1 OE	12	7	-0.0959124
Cof1 OE	7	8	-0.407385
Cof1 OE	13	9	-0.179866
Cof1 OE	6	10	-0.551907
Cof1 OE	7	7	-0.35023
Cof1 OE	10	10	-0.35023
Cof1 OE	12	11	-0.311495
Cof1 OE	7	9	-0.455298
Cof1 OE	14	10	-0.194943
Cof1 OE	10	7	-0.185207
Cof1 OE	21	14	-0.161546
Cof1 OE	11	9	-0.259312
Cof1 OE	9	7	-0.235542
Cof1 OE	17	13	-0.227522
Cof1 OE	14	8	-0.0856878
Cof1 OE	12	10	-0.267849
Cof1 OE	19	11	-0.0921721
Cof1 OE	12	10	-0.267849
Cof1 OE	7	13	-0.588407
Cof1 OE	10	8	-0.248801
Cof1 OE	12	11	-0.311495
Cof1 OE	14	9	-0.143787
Cof1 OE	9	10	-0.39557
Cof1 OE	12	11	-0.311495
Cof1 OE	14	9	-0.143787
Cof1 OE	9	9	-0.35023
Cof1 OE	5	14	-0.706678
Cof1 OE	4	7	-0.568642
Cof1 OE	13	13	-0.35023
Cof1 OE	13	15	-0.411368
Cof1 OE	10	8	-0.248801
Cof1 OE	6	9	-0.514212
Cof1 OE	7	19	-0.69881
Cof1 OE	3	29	-0.905157
Cof1 OE	11	10	-0.307744
Cof1 OE	9	12	-0.469592

## Sheet: Fig.6C&D&E
Actin assembly rates
WASp beads	0 µM	5 µM	10 µM	20 µM	40 µM
	29354.4	37395.7	11010.7	8302.92	775.8
	53593.1	13701.9	51738.5	6812.4	2901
	48506.2	34744.1	9100.64	13208.6	1571.88
	33303.2	45510.6	83.28	23275.1	7972.12
	41132.4	30389.2	25901.7	15752	986.12
	38614	8708.16	1939.2	6192.92	2638.32
mean	40750.6	28408.3	16629	12257.3	2807.54
sd	9111.83	14294.8	19475.4	6581.33	2671.43
Normalized	0 µM	5 µM	10 µM	20 µM	40 µM
Mean	1	0.697126	0.408068	0.300789	0.0688957
SD	0.2236	0.350787	0.477917	0.161503	0.0655556
Formin beads	0 µM	5 µM	10 µM	20 µM	40 µM
	22664.3	33782.7	31103.6	41521.4	41408.7
	19527.1	12992.8	38859	23523.4	33889.4
	20695.2	20304.4	32472.8	61867.7	28147.4
	13612.1	26224	20659.5	36580.5	51582
	25515	36241.7	36659.2	25163	69155.6
	22265.9	19593.8	28001.6	54558	33394.2
mean	20713.3	24856.6	31292.6	40535.7	42929.5
sd	4027.6	8948.01	6501.88	15453.4	15206.2
Normalized	0 µM	5 µM	10 µM	20 µM	40 µM
Mean	0.482495	0.579009	0.728929	0.944237	1
SD	0.0938188	0.208435	0.151455	0.359971	0.354213
in vitro index	0 µM	5 µM	10 µM	20 µM	40 µM
	0.349077	0.0925585	-0.2822	-0.516815	-0.87109

## Sheet: Fig.6G&H
Strain	Patches	Cables	Indexes				Patches	Cables	Indexes
WT-25°C	13	5	0.111583		WT-25°C	Mean	15.1552	7.2931	0.00218762
WT-25°C	15	6	0.0921766			SD	5.39591	2.34714	0.241718
WT-25°C	12	1	0.704786		WT-37°C	Mean	19.8	8.78182	0.0414638
WT-25°C	28	4	0.542188			SD	5.31385	2.32292	0.178016
WT-25°C	9	8	-0.297537		tpm1-2 tpm2∆	Mean	42.1852	0.907407	0.920975
WT-25°C	18	6	0.181564			SD	11.7072	1.7404	0.15527
WT-25°C	11	7	-0.138812		Tpm OE	Mean	10.22	19.52	-0.616299
WT-25°C	13	9	-0.179866			SD	7.82797	5.07189	0.235264
WT-25°C	15	8	-0.0513568
WT-25°C	23	5	0.377655
WT-25°C	14	11	-0.240331
WT-25°C	10	9	-0.303188
WT-25°C	14	6	0.0578778
WT-25°C	12	9	-0.218295
WT-25°C	9	8	-0.297537
WT-25°C	21	9	0.0578778
WT-25°C	13	8	-0.122337
WT-25°C	21	8	0.116305
WT-25°C	9	10	-0.39557
WT-25°C	14	9	-0.143787
WT-25°C	17	8	0.0111791
WT-25°C	8	8	-0.35023
WT-25°C	16	7	0.0475969
WT-25°C	11	9	-0.259312
WT-25°C	16	7	0.0475969
WT-25°C	35	8	0.355955
WT-25°C	14	8	-0.0856878
WT-25°C	15	6	0.0921766
WT-25°C	9	5	-0.0716898
WT-25°C	17	7	0.0777878
WT-25°C	14	4	0.254927
WT-25°C	15	1	0.756645
WT-25°C	17	5	0.241326
WT-25°C	33	8	0.329999
WT-25°C	16	7	0.0475969
WT-25°C	18	6	0.181564
WT-25°C	16	7	0.0475969
WT-25°C	14	8	-0.0856878
WT-25°C	13	7	-0.0561277
WT-25°C	10	7	-0.185207
WT-25°C	21	8	0.116305
WT-25°C	11	7	-0.138812
WT-25°C	19	10	-0.0447495
WT-25°C	17	6	0.153791
WT-25°C	20	8	0.0921766
WT-25°C	11	9	-0.259312
WT-25°C	12	8	-0.161546
WT-25°C	18	7	0.106123
WT-25°C	17	8	0.0111791
WT-25°C	14	9	-0.143787
WT-25°C	14	7	-0.0191304
WT-25°C	12	9	-0.218295
WT-25°C	11	7	-0.138812
WT-25°C	16	9	-0.0778663
WT-25°C	9	7	-0.235542
WT-25°C	7	4	-0.0856878
WT-25°C	13	4	0.219967
WT-25°C	19	17	-0.300522
WT-37°C	24	6	0.316219
WT-37°C	18	8	0.0397378
WT-37°C	25	9	0.144109
WT-37°C	20	4	0.412826
WT-37°C	19	4	0.391327
WT-37°C	17	7	0.0777878
WT-37°C	34	8	0.343233
WT-37°C	20	6	0.231979
WT-37°C	18	7	0.106123
WT-37°C	18	8	0.0397378
WT-37°C	20	9	0.0335349
WT-37°C	21	7	0.181564
WT-37°C	18	4	0.368194
WT-37°C	18	9	-0.0191304
WT-37°C	15	9	-0.109848
WT-37°C	15	8	-0.0513568
WT-37°C	14	9	-0.143787
WT-37°C	15	8	-0.0513568
WT-37°C	21	8	0.116305
WT-37°C	21	10	0.00526226
WT-37°C	20	10	-0.0191304
WT-37°C	20	11	-0.0666887
WT-37°C	20	10	-0.0191304
WT-37°C	15	9	-0.109848
WT-37°C	18	6	0.181564
WT-37°C	18	9	-0.0191304
WT-37°C	32	14	0.0475969
WT-37°C	19	6	0.207573
WT-37°C	15	5	0.181564
WT-37°C	35	9	0.303487
WT-37°C	28	6	0.383807
WT-37°C	32	13	0.084485
WT-37°C	19	11	-0.0921721
WT-37°C	14	8	-0.0856878
WT-37°C	28	10	0.148008
WT-37°C	15	13	-0.285955
WT-37°C	24	10	0.0719037
WT-37°C	18	8	0.0397378
WT-37°C	15	8	-0.0513568
WT-37°C	11	7	-0.138812
WT-37°C	20	14	-0.185207
WT-37°C	11	11	-0.35023
WT-37°C	20	8	0.0921766
WT-37°C	20	11	-0.0666887
WT-37°C	19	9	0.00790068
WT-37°C	18	10	-0.0716898
WT-37°C	25	8	0.201227
WT-37°C	13	11	-0.274921
WT-37°C	25	9	0.144109
WT-37°C	20	10	-0.0191304
WT-37°C	12	9	-0.218295
WT-37°C	20	10	-0.0191304
WT-37°C	18	11	-0.118903
WT-37°C	19	13	-0.174168
WT-37°C	22	8	0.139185
tpm1-2 tpm2∆ 37°C	49	0	1
tpm1-2 tpm2∆ 37°C	25	4	0.500958
tpm1-2 tpm2∆ 37°C	24	0	1
tpm1-2 tpm2∆ 37°C	24	0	1
tpm1-2 tpm2∆ 37°C	50	0	1
tpm1-2 tpm2∆ 37°C	41	2	0.815926
tpm1-2 tpm2∆ 37°C	28	0	1
tpm1-2 tpm2∆ 37°C	59	3	0.808871
tpm1-2 tpm2∆ 37°C	31	0	1
tpm1-2 tpm2∆ 37°C	68	0	1
tpm1-2 tpm2∆ 37°C	55	0	1
tpm1-2 tpm2∆ 37°C	62	0	1
tpm1-2 tpm2∆ 37°C	58	1	0.930823
tpm1-2 tpm2∆ 37°C	39	0	1
tpm1-2 tpm2∆ 37°C	48	0	1
tpm1-2 tpm2∆ 37°C	47	0	1
tpm1-2 tpm2∆ 37°C	48	0	1
tpm1-2 tpm2∆ 37°C	28	6	0.383807
tpm1-2 tpm2∆ 37°C	51	0	1
tpm1-2 tpm2∆ 37°C	33	0	1
tpm1-2 tpm2∆ 37°C	42	0	1
tpm1-2 tpm2∆ 37°C	37	6	0.495914
tpm1-2 tpm2∆ 37°C	45	0	1
tpm1-2 tpm2∆ 37°C	32	0	1
tpm1-2 tpm2∆ 37°C	36	1	0.890855
tpm1-2 tpm2∆ 37°C	24	0	1
tpm1-2 tpm2∆ 37°C	39	0	1
tpm1-2 tpm2∆ 37°C	22	0	1
tpm1-2 tpm2∆ 37°C	50	0	1
tpm1-2 tpm2∆ 37°C	37	0	1
tpm1-2 tpm2∆ 37°C	56	1	0.928441
tpm1-2 tpm2∆ 37°C	51	0	1
tpm1-2 tpm2∆ 37°C	44	3	0.7518
tpm1-2 tpm2∆ 37°C	57	6	0.641041
tpm1-2 tpm2∆ 37°C	35	0	1
tpm1-2 tpm2∆ 37°C	43	0	1
tpm1-2 tpm2∆ 37°C	35	0	1
tpm1-2 tpm2∆ 37°C	48	3	0.770106
tpm1-2 tpm2∆ 37°C	31	0	1
tpm1-2 tpm2∆ 37°C	40	1	0.90123
tpm1-2 tpm2∆ 37°C	46	4	0.693915
tpm1-2 tpm2∆ 37°C	44	2	0.827393
tpm1-2 tpm2∆ 37°C	31	5	0.497944
tpm1-2 tpm2∆ 37°C	41	0	1
tpm1-2 tpm2∆ 37°C	26	0	1
tpm1-2 tpm2∆ 37°C	37	1	0.893648
tpm1-2 tpm2∆ 37°C	59	0	1
tpm1-2 tpm2∆ 37°C	71	0	1
tpm1-2 tpm2∆ 37°C	35	0	1
tpm1-2 tpm2∆ 37°C	32	0	1
tpm1-2 tpm2∆ 37°C	42	0	1
tpm1-2 tpm2∆ 37°C	40	0	1
tpm1-2 tpm2∆ 37°C	48	0	1
tpm1-2 tpm2∆ 37°C	54	0	1
Tpm OE	8	13	-0.543042
Tpm OE	2	21	-0.912354
Tpm OE	21	15	-0.194943
Tpm OE	19	15	-0.242578
Tpm OE	7	22	-0.734428
Tpm OE	7	19	-0.69881
Tpm OE	11	24	-0.638588
Tpm OE	9	23	-0.683067
Tpm OE	9	20	-0.643989
Tpm OE	6	22	-0.767965
Tpm OE	21	18	-0.280874
Tpm OE	5	23	-0.810586
Tpm OE	13	15	-0.411368
Tpm OE	21	22	-0.370469
Tpm OE	37	22	-0.105376
Tpm OE	11	19	-0.564203
Tpm OE	33	18	-0.0625567
Tpm OE	9	34	-0.774018
Tpm OE	22	22	-0.35023
Tpm OE	21	17	-0.254344
Tpm OE	10	20	-0.612105
Tpm OE	7	15	-0.633222
Tpm OE	10	16	-0.537553
Tpm OE	13	14	-0.382308
Tpm OE	10	18	-0.578097
Tpm OE	3	12	-0.785225
Tpm OE	15	16	-0.378215
Tpm OE	8	16	-0.612105
Tpm OE	8	13	-0.543042
Tpm OE	3	22	-0.876838
Tpm OE	15	23	-0.52225
Tpm OE	9	18	-0.612105
Tpm OE	21	18	-0.280874
Tpm OE	11	17	-0.525107
Tpm OE	7	18	-0.684715
Tpm OE	4	23	-0.845543
Tpm OE	10	25	-0.677161
Tpm OE	2	32	-0.941603
Tpm OE	9	22	-0.67103
Tpm OE	3	22	-0.876838
Tpm OE	1	13	-0.928608
Tpm OE	3	23	-0.881877
Tpm OE	10	18	-0.578097
Tpm OE	5	31	-0.855946
Tpm OE	4	21	-0.832068
Tpm OE	0	11	-1
Tpm OE	5	13	-0.687638
Tpm OE	6	29	-0.818902
Tpm OE	7	14	-0.612105
Tpm OE	0	19	-1

[truncated: 5 more sheets: Fig. S1A, Fig. S1B, Fig. S2, Fig. S3, Fig. S4]
